# Supplementary material for: Phylogenetic Resolution in Juglans Based on Complete Chloroplast Genomes and Nuclear DNA Sequences
Source: Front Plant Sci. 2017 Jun 30;8:1148. doi: 10.3389/fpls.2017.01148 (PMC5492656; doi:10.3389/fpls.2017.01148)
Supplement: Supplementary file 3 [file Table_3.XLSX]

## Sheet: Sheet1
	TABLE S3 | Single nucleotide polymorphic sites from the sequence alignment of the ten chloroplast genomes in Juglans.
No.	Section Juglans			Section Cardiocaryon			Section Rhysocaryon			Section Trachycaryon	Region	Location	Position
	J. regia	ʻBokexiangʼ	J. sigillata	J.hopeiensis	J. cathayensis	J. mandshurica	J. hindsii	J. major	J. nigra	J. cinerea
1	t	t	t	t	t	t	c	c	a	c	LSC	spacer	trnH-psbA
2	g	g	g	g	g	g	g	a	g	g	LSC	exon	psbA
3	g	g	g	g	a	g	g	g	g	g	LSC	exon	psbA
4	g	g	g	g	g	g	a	a	a	a	LSC	exon	psbA
5	g	g	g	g	a	g	g	g	g	g	LSC	exon	psbA
6	g	g	g	g	g	g	a	g	g	g	LSC	exon	psbA
7	a	a	a	a	a	a	t	t	t	t	LSC	spacer	psbA-trnK
8	a	a	a	a	a	a	a	a	a	c	LSC	spacer	psbA-trnK
9	g	g	g	g	g	g	a	a	a	a	LSC	spacer	trnK-matK
10	g	g	g	g	g	g	a	a	a	a	LSC	spacer	trnK-matK
11	a	a	a	a	a	a	g	g	g	g	LSC	spacer	trnK-matK
12	t	t	t	c	c	c	c	c	c	c	LSC	exon	matK
13	c	c	c	c	c	c	c	c	c	t	LSC	exon	matK
14	c	c	c	c	c	c	t	t	t	t	LSC	exon	matK
15	t	t	t	g	t	g	t	t	t	t	LSC	exon	matK
16	a	a	a	g	a	g	a	a	a	a	LSC	exon	matK
17	c	c	c	c	c	c	c	c	c	a	LSC	exon	matK
18	g	g	g	g	g	g	a	g	g	g	LSC	exon	matK
19	t	t	t	t	t	t	g	t	t	t	LSC	exon	matK
20	t	t	t	t	t	t	t	t	t	c	LSC	exon	matK
21	g	g	g	g	g	g	g	g	a	g	LSC	exon	matK
22	g	g	g	a	a	a	a	a	a	a	LSC	exon	matK
23	t	t	t	a	a	a	a	a	a	a	LSC	exon	matK
24	g	g	g	g	g	g	t	t	t	t	LSC	exon	matK
25	g	g	g	g	g	g	g	a	g	g	LSC	exon	matK
26	c	c	c	c	c	c	a	a	a	a	LSC	exon	matK
27	a	a	a	g	g	g	g	g	g	g	LSC	exon	matK
28	t	t	t	c	c	c	t	t	t	t	LSC	exon	matK
29	a	a	a	t	t	t	a	a	a	a	LSC	spacer	matK-trnK
30	a	a	a	a	a	a	g	g	g	g	LSC	spacer	matK-trnK
31	t	t	t	g	g	g	g	g	g	g	LSC	spacer	matK-trnK
32	c	c	c	c	c	c	c	c	t	t	LSC	spacer	matK-trnK
33	t	t	t	g	g	t	g	g	g	g	LSC	spacer	matK-trnK
34	c	c	c	c	c	c	a	a	a	a	LSC	spacer	matK-trnK
35	t	t	t	t	t	t	g	t	g	g	LSC	spacer	matK-trnK
36	c	c	c	t	t	t	t	t	t	t	LSC	spacer	matK-trnK
37	t	t	t	c	c	c	c	c	c	c	LSC	spacer	matK-trnK
38	g	g	g	g	g	g	g	a	g	g	LSC	spacer	matK-trnK
39	c	c	c	c	c	c	t	t	t	t	LSC	spacer	trnK-rps16
40	a	a	a	c	c	c	c	c	c	c	LSC	spacer	trnK-rps16
41	a	a	a	a	a	a	a	c	a	a	LSC	spacer	trnK-rps16
42	g	g	g	g	t	g	g	g	g	g	LSC	spacer	trnK-rps16
43	c	c	c	c	c	c	t	c	c	c	LSC	spacer	trnK-rps16
44	a	a	a	a	a	a	c	c	c	c	LSC	spacer	trnK-rps16
45	a	a	a	c	c	c	c	c	c	c	LSC	spacer	trnK-rps16
46	c	c	c	c	c	c	t	t	t	t	LSC	spacer	trnK-rps16
47	g	g	g	g	g	g	g	a	g	g	LSC	spacer	trnK-rps16
48	a	a	a	c	c	c	a	a	a	a	LSC	spacer	trnK-rps16
49	a	a	a	a	a	a	t	t	t	t	LSC	spacer	trnK-rps16
50	g	g	g	t	t	t	t	t	t	t	LSC	spacer	trnK-rps16
51	g	g	g	g	g	g	a	a	a	a	LSC	spacer	trnK-rps16
52	g	g	g	t	t	t	t	t	g	g	LSC	spacer	trnK-rps16
53	c	c	c	c	c	c	c	t	c	c	LSC	spacer	trnK-rps16
54	a	a	a	a	a	a	c	a	a	a	LSC	spacer	trnK-rps16
55	g	g	g	a	a	a	a	a	a	a	LSC	spacer	trnK-rps16
56	a	a	a	a	a	a	a	a	t	t	LSC	spacer	trnK-rps16
57	t	t	t	g	g	g	g	g	g	g	LSC	spacer	trnK-rps16
58	a	a	a	a	a	c	a	a	a	a	LSC	spacer	trnK-rps16
59	t	t	t	c	c	c	t	t	t	t	LSC	spacer	trnK-rps16
60	c	c	c	c	t	c	c	c	c	c	LSC	spacer	trnK-rps16
61	t	t	t	t	t	t	t	t	t	c	LSC	exon	rps16
62	a	a	a	a	a	a	a	g	a	a	LSC	exon	rps16
63	a	a	a	c	c	c	c	c	c	c	LSC	exon	rps16
64	a	a	a	a	a	a	t	t	t	t	LSC	exon	rps16
65	t	t	t	c	c	c	c	t	c	c	LSC	intron	rps16
66	g	g	g	t	t	t	t	t	t	t	LSC	intron	rps16
67	a	a	a	a	a	a	a	a	c	a	LSC	intron	rps16
68	c	c	c	c	c	c	g	g	g	g	LSC	intron	rps16
69	c	c	c	c	c	c	t	t	t	t	LSC	intron	rps16
70	c	c	c	c	c	c	a	c	c	c	LSC	intron	rps16
71	c	c	c	c	a	c	a	a	a	a	LSC	intron	rps16
72	c	c	c	t	t	t	c	c	c	c	LSC	spacer	rps16-trnQ
73	t	t	t	t	t	t	t	t	c	c	LSC	spacer	rps16-trnQ
74	c	c	c	c	c	c	t	t	a	a	LSC	spacer	rps16-trnQ
75	a	a	a	c	c	c	a	a	a	a	LSC	spacer	rps16-trnQ
76	t	t	t	t	t	t	t	c	t	t	LSC	spacer	rps16-trnQ
77	a	g	g	g	g	g	g	g	g	g	LSC	spacer	rps16-trnQ
78	t	t	t	c	c	c	c	c	c	c	LSC	spacer	rps16-trnQ
79	c	c	c	c	c	c	t	t	t	t	LSC	spacer	rps16-trnQ
80	g	g	g	g	g	g	g	g	a	a	LSC	spacer	rps16-trnQ
81	c	c	c	c	c	c	c	c	t	c	LSC	spacer	rps16-trnQ
82	c	c	c	-	-	-	t	t	t	t	LSC	spacer	rps16-trnQ
83	a	a	a	a	a	a	a	a	c	a	LSC	spacer	rps16-trnQ
84	a	a	a	g	g	g	a	a	a	a	LSC	spacer	rps16-trnQ
85	t	t	t	c	c	c	c	c	c	c	LSC	spacer	rps16-trnQ
86	a	a	a	t	t	t	a	a	a	a	LSC	spacer	rps16-trnQ
87	a	a	a	a	a	a	a	a	g	a	LSC	spacer	rps16-trnQ
88	t	t	t	t	t	t	g	g	g	g	LSC	spacer	rps16-trnQ
89	t	t	t	a	a	a	a	a	a	a	LSC	spacer	rps16-trnQ
90	a	a	a	g	g	g	g	g	g	g	LSC	spacer	rps16-trnQ
91	g	g	g	t	t	t	g	g	g	g	LSC	spacer	rps16-trnQ
92	g	g	g	a	a	a	g	g	g	g	LSC	spacer	rps16-trnQ
93	a	a	a	t	t	t	t	t	t	t	LSC	spacer	rps16-trnQ
94	a	a	a	-	t	-	t	-	-	-	LSC	spacer	rps16-trnQ
95	g	g	g	g	g	g	a	a	a	a	LSC	spacer	rps16-trnQ
96	g	g	g	a	a	a	a	a	a	a	LSC	spacer	trnQ-psbK
97	t	t	t	a	a	a	t	t	t	t	LSC	spacer	trnQ-psbK
98	g	g	g	g	g	g	a	a	a	a	LSC	exon	psbK
99	c	c	c	c	c	c	c	t	c	c	LSC	exon	psbK
100	g	g	g	g	g	g	g	g	g	a	LSC	exon	psbK
101	t	t	t	a	a	a	t	t	t	t	LSC	spacer	psbK-psbI
102	c	c	c	a	a	a	c	c	c	c	LSC	spacer	psbK-psbI
103	g	g	g	c	c	c	g	g	g	g	LSC	spacer	psbK-psbI
104	a	a	a	a	a	a	a	a	a	g	LSC	spacer	psbK-psbI
105	g	g	g	g	g	g	g	g	a	g	LSC	spacer	psbK-psbI
106	c	c	c	c	c	c	a	c	c	c	LSC	spacer	psbK-psbI
107	c	c	c	c	c	c	c	c	c	a	LSC	spacer	psbK-psbI
108	a	a	a	a	a	a	a	a	a	g	LSC	spacer	psbK-psbI
109	g	g	g	t	t	t	g	g	g	g	LSC	spacer	psbK-psbI
110	c	c	c	a	c	a	c	c	c	c	LSC	exon	psbI
111	a	a	a	a	a	a	-	a	c	a	LSC	exon	psbI
112	g	g	g	a	g	a	g	g	g	g	LSC	spacer	trnS-trnG
113	g	g	g	g	g	g	a	g	g	g	LSC	spacer	trnS-trnG
114	g	g	g	a	a	a	g	g	g	g	LSC	spacer	trnS-trnG
115	a	a	a	t	t	t	t	t	t	t	LSC	spacer	trnS-trnG
116	a	a	a	c	c	c	a	a	a	a	LSC	spacer	trnS-trnG
117	a	a	a	a	a	a	g	a	a	a	LSC	spacer	trnS-trnG
118	g	g	g	g	g	g	t	t	t	t	LSC	spacer	trnS-trnG
119	c	c	c	a	a	a	c	c	c	c	LSC	spacer	trnS-trnG
120	c	c	c	c	c	c	a	a	a	a	LSC	spacer	trnS-trnG
121	c	c	c	t	t	t	c	c	c	c	LSC	spacer	trnS-trnG
122	g	g	g	t	t	t	t	t	t	t	LSC	spacer	trnS-trnG
123	c	c	c	c	t	c	c	c	c	c	LSC	spacer	trnS-trnG
124	a	a	a	c	c	c	a	a	a	a	LSC	spacer	trnS-trnG
125	t	t	t	t	t	t	c	c	c	c	LSC	spacer	trnS-trnG
126	t	t	t	t	t	t	t	t	t	c	LSC	intron	trnG
127	a	a	a	g	g	g	a	a	a	a	LSC	intron	trnG
128	c	c	c	c	c	c	c	c	c	a	LSC	intron	trnG
129	c	c	c	c	c	c	c	c	c	a	LSC	intron	trnG
130	c	c	c	c	c	c	a	a	a	a	LSC	intron	trnG
131	a	a	a	a	a	a	c	c	c	c	LSC	intron	trnG
132	g	g	g	g	g	g	a	a	a	a	LSC	intron	trnG
133	c	c	c	a	a	a	c	c	c	c	LSC	intron	trnG
134	t	t	t	t	t	t	t	t	t	c	LSC	intron	trnG
135	t	t	t	g	g	g	g	g	g	g	LSC	intron	trnG
136	t	t	t	a	a	a	t	t	t	t	LSC	spacer	trnG-trnR
137	t	t	t	t	t	t	a	a	a	a	LSC	spacer	trnG-trnR
138	a	a	a	a	a	a	c	c	c	c	LSC	spacer	trnG-trnR
139	a	a	a	a	a	a	a	a	a	t	LSC	spacer	trnG-trnR
140	a	a	a	g	g	g	g	g	g	g	LSC	spacer	trnG-trnR
141	a	a	a	a	a	a	c	c	c	c	LSC	spacer	trnG-trnR
142	t	t	t	a	a	a	t	t	t	t	LSC	spacer	trnG-trnR
143	c	c	c	a	a	a	c	c	c	c	LSC	spacer	trnG-trnR
144	a	a	a	g	g	g	g	g	g	g	LSC	spacer	trnG-trnR
145	c	c	c	c	c	c	a	a	a	a	LSC	spacer	trnR-atpA
146	a	a	a	a	a	a	t	t	t	t	LSC	spacer	trnR-atpA
147	g	g	g	g	g	g	a	a	a	a	LSC	exon	atpA
148	c	c	c	t	t	t	c	c	c	c	LSC	exon	atpA
149	c	c	c	t	c	t	c	c	c	c	LSC	exon	atpA
150	t	t	t	t	t	t	c	t	t	t	LSC	exon	atpA
151	g	g	g	a	a	a	g	g	g	g	LSC	exon	atpA
152	a	a	a	a	a	a	a	g	a	a	LSC	exon	atpA
153	t	t	t	t	t	t	g	t	t	t	LSC	exon	atpA
154	a	a	a	g	g	g	a	a	a	a	LSC	exon	atpA
155	a	a	a	-	-	-	t	t	t	t	LSC	spacer	atpA-atpF
156	c	c	c	g	c	g	c	g	g	g	LSC	spacer	atpA-atpF
157	g	g	g	g	g	g	g	a	g	g	LSC	spacer	atpA-atpF
158	g	g	g	g	g	g	g	t	g	g	LSC	exon	atpF
159	c	c	c	a	a	a	c	c	c	c	LSC	exon	atpF
160	t	t	t	c	c	c	t	t	t	t	LSC	intron	atpF
161	c	c	c	t	t	t	t	t	t	t	LSC	intron	atpF
162	c	c	c	c	c	c	c	t	c	c	LSC	intron	atpF
163	t	t	t	t	g	t	t	t	t	t	LSC	intron	atpF
164	a	a	a	a	g	a	a	a	a	a	LSC	exon	atpF
165	a	a	a	c	c	c	c	c	c	c	LSC	spacer	atpF-atpH
166	t	t	t	t	c	t	t	t	t	t	LSC	spacer	atpF-atpH
167	c	c	c	c	c	c	a	a	a	a	LSC	spacer	atpF-atpH
168	c	c	c	c	c	c	t	t	t	t	LSC	spacer	atpF-atpH
169	c	c	c	c	c	c	c	c	t	c	LSC	spacer	atpF-atpH
170	t	t	t	g	g	g	g	g	g	g	LSC	spacer	atpF-atpH
171	g	g	g	c	c	c	g	g	g	g	LSC	spacer	atpF-atpH
172	c	c	c	t	t	t	c	c	c	c	LSC	exon	atpH
173	c	c	c	c	c	c	c	t	c	c	LSC	spacer	atpH-atpI
174	g	g	g	a	a	a	g	g	g	g	LSC	spacer	atpH-atpI
175	g	g	g	t	t	t	t	t	t	t	LSC	spacer	atpH-atpI
176	c	c	c	a	a	a	c	c	c	c	LSC	spacer	atpH-atpI
177	c	c	c	c	c	c	c	c	c	a	LSC	spacer	atpH-atpI
178	a	a	a	a	a	a	a	g	a	a	LSC	spacer	atpH-atpI
179	c	c	c	t	t	t	t	t	t	t	LSC	spacer	atpH-atpI
180	t	t	t	c	c	c	t	t	t	t	LSC	spacer	atpH-atpI
181	g	g	g	a	a	a	g	g	g	g	LSC	spacer	atpH-atpI
182	a	a	a	a	a	a	a	c	a	a	LSC	spacer	atpH-atpI
183	t	t	t	t	t	t	c	c	c	c	LSC	spacer	atpH-atpI
184	g	g	g	a	a	a	g	g	g	g	LSC	spacer	atpH-atpI
185	t	t	t	t	t	t	t	t	g	t	LSC	spacer	atpH-atpI
186	t	t	t	g	g	g	t	g	g	g	LSC	spacer	atpH-atpI
187	t	t	t	t	c	t	t	t	t	t	LSC	exon	atpI
188	c	c	c	t	t	t	c	c	c	c	LSC	exon	atpI
189	c	c	c	c	a	c	c	c	c	c	LSC	exon	atpI
190	t	t	t	c	c	c	t	t	t	t	LSC	spacer	atpI-rps2
191	t	t	t	t	t	t	t	t	g	g	LSC	spacer	atpI-rps2
192	c	c	c	t	t	t	c	c	c	c	LSC	exon	rps2
193	a	a	a	a	a	a	c	a	a	a	LSC	spacer	rps2-rpoC2
194	t	t	t	a	a	a	a	a	a	a	LSC	spacer	rps2-rpoC2
195	g	g	g	t	t	t	t	t	t	t	LSC	exon	rpoC2
196	c	c	c	c	c	c	t	t	t	t	LSC	exon	rpoC2
197	c	c	c	c	c	c	a	a	a	a	LSC	exon	rpoC2
198	t	t	t	t	t	t	c	c	c	c	LSC	exon	rpoC2
199	g	g	g	t	t	t	t	t	t	t	LSC	exon	rpoC2
200	g	g	g	g	g	g	g	g	a	a	LSC	exon	rpoC2
201	t	t	t	c	c	c	c	c	c	c	LSC	exon	rpoC2
202	t	t	t	c	c	c	t	t	t	t	LSC	exon	rpoC2
203	g	g	g	g	g	g	a	a	a	a	LSC	exon	rpoC2
204	g	g	g	a	a	a	a	a	a	a	LSC	exon	rpoC2
205	g	g	g	g	g	g	a	g	g	g	LSC	exon	rpoC2
206	t	t	t	c	c	c	t	t	t	t	LSC	exon	rpoC2
207	a	a	a	c	a	c	a	a	a	a	LSC	exon	rpoC2
208	g	g	g	a	a	a	g	g	g	g	LSC	exon	rpoC2
209	a	a	a	g	g	g	g	g	g	g	LSC	exon	rpoC2
210	g	g	g	a	a	a	g	g	g	g	LSC	exon	rpoC2
211	t	t	t	t	c	t	t	t	t	t	LSC	exon	rpoC2
212	g	g	g	g	a	g	g	g	g	g	LSC	exon	rpoC2
213	g	g	g	g	g	g	g	g	g	a	LSC	exon	rpoC2
214	c	c	c	t	t	t	c	c	c	c	LSC	exon	rpoC2
215	a	a	a	g	g	g	g	g	g	g	LSC	exon	rpoC1
216	a	a	a	c	c	c	a	a	a	a	LSC	exon	rpoC1
217	c	c	c	c	c	c	g	g	g	g	LSC	exon	rpoC1
218	g	g	g	g	g	g	a	g	g	g	LSC	exon	rpoC1
219	g	g	g	t	t	t	g	g	g	g	LSC	exon	rpoC1
220	c	c	c	t	t	t	c	c	c	c	LSC	exon	rpoC1
221	g	g	g	g	g	g	a	a	a	a	LSC	exon	rpoC1
222	c	c	c	c	c	c	c	t	c	c	LSC	exon	rpoC1
223	c	c	c	c	c	c	t	c	c	c	LSC	intron	rpoC1
224	a	a	a	a	a	a	c	c	c	c	LSC	intron	rpoC1
225	t	t	t	a	a	a	a	a	a	a	LSC	intron	rpoC1
226	t	t	t	t	t	t	t	c	t	t	LSC	exon	rpoC1
227	a	a	a	a	a	a	a	a	a	g	LSC	exon	rpoC1
228	c	c	c	c	c	c	t	t	t	t	LSC	exon	rpoC1
229	t	t	t	c	c	c	t	t	t	t	LSC	exon	rpoB
230	g	g	g	g	g	g	t	t	t	t	LSC	exon	rpoB
231	t	t	t	t	t	t	c	c	c	c	LSC	exon	rpoB
232	a	a	a	a	a	a	a	a	a	g	LSC	exon	rpoB
233	g	g	g	a	a	a	a	a	a	a	LSC	exon	rpoB
234	c	c	c	c	c	c	t	c	t	t	LSC	exon	rpoB
235	a	a	a	g	g	g	a	a	a	a	LSC	exon	rpoB
236	g	g	g	g	t	g	g	g	g	g	LSC	exon	rpoB
237	t	t	t	c	c	c	c	c	c	c	LSC	exon	rpoB
238	c	c	c	c	c	c	c	t	c	c	LSC	exon	rpoB
239	t	t	t	g	g	g	t	t	t	t	LSC	exon	rpoB
240	a	a	a	g	g	g	a	a	a	a	LSC	exon	rpoB
241	c	c	c	c	c	c	c	c	t	t	LSC	exon	rpoB
242	a	a	a	a	a	a	a	a	a	g	LSC	exon	rpoB
243	g	g	g	t	t	t	t	t	t	t	LSC	spacer	rpoB-trnC
244	g	g	g	a	a	a	a	a	a	a	LSC	spacer	rpoB-trnC
245	g	g	g	g	g	g	a	a	a	a	LSC	spacer	rpoB-trnC
246	t	t	t	c	c	c	c	c	c	c	LSC	spacer	rpoB-trnC
247	t	t	t	g	g	g	g	g	g	g	LSC	spacer	rpoB-trnC
248	t	t	t	a	a	a	a	a	a	a	LSC	spacer	rpoB-trnC
249	a	a	a	a	a	a	g	g	g	g	LSC	spacer	rpoB-trnC
250	c	c	c	a	a	a	c	c	c	c	LSC	spacer	rpoB-trnC
251	g	g	g	g	g	g	g	a	g	g	LSC	spacer	rpoB-trnC
252	t	t	t	t	t	t	c	c	c	c	LSC	spacer	rpoB-trnC
253	a	a	a	a	a	a	c	c	c	c	LSC	spacer	rpoB-trnC
254	c	c	c	c	c	c	c	c	t	t	LSC	spacer	rpoB-trnC
255	g	g	g	t	t	t	g	g	g	g	LSC	spacer	rpoB-trnC
256	a	a	a	g	g	g	g	g	g	g	LSC	spacer	rpoB-trnC
257	g	g	g	a	a	a	a	a	a	a	LSC	spacer	rpoB-trnC
258	a	a	a	g	g	g	a	a	a	a	LSC	spacer	rpoB-trnC
259	-	-	-	c	a	c	-	-	-	-	LSC	spacer	rpoB-trnC
260	a	a	a	a	a	a	a	a	c	c	LSC	spacer	rpoB-trnC
261	t	t	t	t	t	t	t	t	t	a	LSC	spacer	trnC-petN
262	g	g	g	g	g	g	a	a	a	a	LSC	spacer	trnC-petN
263	a	a	a	t	t	t	a	a	a	a	LSC	spacer	trnC-petN
264	g	g	g	g	g	g	g	t	t	t	LSC	spacer	trnC-petN
265	g	g	g	a	a	a	g	g	g	g	LSC	spacer	trnC-petN
266	g	g	g	g	a	g	g	g	g	g	LSC	spacer	trnC-petN
267	t	t	t	t	g	t	t	t	t	t	LSC	spacer	trnC-petN
268	c	c	c	t	t	t	c	c	c	c	LSC	spacer	trnC-petN
269	c	c	c	c	c	c	t	t	t	t	LSC	spacer	trnC-petN
270	t	t	t	t	t	t	c	c	c	c	LSC	spacer	trnC-petN
271	c	c	c	c	c	c	a	a	a	a	LSC	spacer	trnC-petN
272	g	g	g	g	g	g	a	a	a	a	LSC	spacer	trnC-petN
273	g	g	g	a	a	a	g	g	g	g	LSC	spacer	trnC-petN
274	a	a	a	g	g	g	a	a	a	a	LSC	spacer	trnC-petN
275	t	t	t	t	t	t	c	c	c	c	LSC	spacer	trnC-petN
276	a	a	a	a	a	a	a	a	c	c	LSC	spacer	trnC-petN
277	a	a	a	-	-	-	a	a	a	g	LSC	spacer	petN-psbM
278	c	c	c	-	-	-	t	t	t	t	LSC	spacer	petN-psbM
279	t	t	t	-	-	-	c	c	c	c	LSC	spacer	petN-psbM
280	g	g	g	-	-	-	a	a	a	g	LSC	spacer	petN-psbM
281	g	g	g	-	-	-	a	a	a	a	LSC	spacer	petN-psbM
282	g	g	g	-	-	-	g	a	g	g	LSC	spacer	petN-psbM
283	t	t	t	-	-	-	t	t	g	t	LSC	spacer	petN-psbM
284	t	t	t	g	g	g	g	g	g	g	LSC	spacer	petN-psbM
285	g	g	g	g	g	g	t	t	t	t	LSC	spacer	petN-psbM
286	a	a	a	t	t	t	t	t	t	t	LSC	spacer	petN-psbM
287	a	a	a	a	a	a	g	g	g	g	LSC	spacer	petN-psbM
288	a	a	a	a	c	a	a	a	a	a	LSC	exon	psbM
289	c	c	c	c	c	c	c	c	g	g	LSC	spacer	psbM-trnD
290	c	c	c	c	c	c	c	t	c	c	LSC	spacer	psbM-trnD
291	a	a	a	a	a	a	g	a	a	a	LSC	spacer	psbM-trnD
292	t	t	t	t	t	t	c	c	c	c	LSC	spacer	psbM-trnD
293	a	a	a	a	a	a	a	a	c	a	LSC	spacer	psbM-trnD
294	t	t	t	t	t	t	t	t	t	g	LSC	spacer	psbM-trnD
295	g	g	g	a	a	a	a	a	a	a	LSC	spacer	psbM-trnD
296	t	t	t	t	t	t	a	t	t	t	LSC	spacer	psbM-trnD
297	a	a	a	c	c	c	c	c	c	c	LSC	spacer	psbM-trnD
298	g	g	g	a	a	a	g	g	g	g	LSC	spacer	psbM-trnD
299	g	g	g	g	g	g	a	a	a	a	LSC	spacer	psbM-trnD
300	g	g	g	g	g	a	g	g	g	g	LSC	spacer	psbM-trnD
301	a	a	a	a	a	t	a	a	a	a	LSC	spacer	psbM-trnD
302	g	g	g	a	a	a	a	a	a	a	LSC	spacer	psbM-trnD
303	c	c	c	c	c	t	c	c	c	c	LSC	spacer	trnD-trnY
304	a	a	a	a	a	a	a	a	c	a	LSC	spacer	trnD-trnY
305	t	t	t	a	t	a	t	t	t	t	LSC	spacer	trnD-trnY
306	g	g	g	g	g	g	a	g	g	g	LSC	spacer	trnD-trnY
307	g	g	g	g	g	g	t	g	g	g	LSC	spacer	trnD-trnY
308	g	g	g	a	a	a	g	g	g	g	LSC	spacer	trnD-trnY
309	c	c	c	c	c	c	t	t	t	t	LSC	spacer	trnY-trnE
310	t	t	t	t	t	t	g	g	g	g	LSC	spacer	trnE-trnT
311	t	t	t	c	c	c	c	c	c	c	LSC	spacer	trnE-trnT
312	-	-	-	a	-	-	t	t	t	t	LSC	spacer	trnE-trnT
313	-	-	-	t	-	-	a	a	a	a	LSC	spacer	trnE-trnT
314	-	-	-	t	-	-	a	a	a	a	LSC	spacer	trnE-trnT
315	-	-	-	t	-	-	g	g	g	g	LSC	spacer	trnE-trnT
316	-	-	-	a	-	-	t	t	t	t	LSC	spacer	trnE-trnT
317	t	t	t	t	t	t	a	a	a	a	LSC	spacer	trnE-trnT
318	t	t	t	t	t	t	a	a	a	a	LSC	spacer	trnE-trnT
319	a	a	a	a	a	a	g	a	a	a	LSC	spacer	trnE-trnT
320	c	c	c	a	a	a	a	a	a	a	LSC	spacer	trnE-trnT
321	t	t	t	c	c	c	t	t	t	t	LSC	spacer	trnE-trnT
322	c	c	c	g	g	g	g	g	g	g	LSC	spacer	trnE-trnT
323	c	c	c	t	t	t	c	c	c	c	LSC	spacer	trnE-trnT
324	t	t	t	g	g	g	t	t	t	t	LSC	spacer	trnE-trnT
325	a	a	a	g	g	g	g	g	g	g	LSC	spacer	trnE-trnT
326	g	g	g	t	t	t	t	t	g	g	LSC	spacer	trnT-psbD
327	g	g	g	g	g	g	g	a	g	g	LSC	spacer	trnT-psbD
328	g	g	g	g	g	g	t	t	t	t	LSC	spacer	trnT-psbD
329	g	g	g	t	t	t	t	t	t	t	LSC	spacer	trnT-psbD
330	g	g	g	c	c	c	c	c	c	c	LSC	spacer	trnT-psbD
331	t	t	t	t	t	t	g	g	g	g	LSC	spacer	trnT-psbD
332	a	a	a	a	a	a	t	t	t	t	LSC	spacer	trnT-psbD
333	g	g	g	a	a	a	g	g	g	g	LSC	spacer	trnT-psbD
334	t	t	t	g	g	g	g	g	g	g	LSC	spacer	trnT-psbD
335	c	c	c	t	t	t	t	t	t	t	LSC	spacer	trnT-psbD
336	g	g	g	a	a	a	a	a	a	a	LSC	spacer	trnT-psbD
337	t	t	t	g	g	g	g	g	g	g	LSC	spacer	trnT-psbD
338	c	c	c	a	a	a	c	c	c	c	LSC	spacer	trnT-psbD
339	t	t	t	a	a	a	-	-	-	-	LSC	spacer	trnT-psbD
340	a	a	a	g	g	g	-	-	-	-	LSC	spacer	trnT-psbD
341	g	g	g	t	-	-	-	-	-	-	LSC	spacer	trnT-psbD
342	a	a	a	t	a	t	-	-	-	-	LSC	spacer	trnT-psbD
343	a	a	a	t	t	t	-	-	-	-	LSC	spacer	trnT-psbD
344	g	g	g	a	a	a	a	a	a	a	LSC	spacer	trnT-psbD
345	t	t	t	c	c	c	t	c	c	c	LSC	spacer	trnT-psbD
346	c	c	c	c	t	c	c	c	c	c	LSC	spacer	trnT-psbD
347	t	t	t	-	-	-	g	g	g	g	LSC	spacer	trnT-psbD
348	t	t	t	t	t	t	a	a	a	a	LSC	spacer	trnT-psbD
349	t	t	t	a	a	a	a	a	a	a	LSC	spacer	trnT-psbD
350	g	g	g	t	t	t	g	g	g	g	LSC	spacer	trnT-psbD
351	a	a	a	a	a	a	a	a	a	t	LSC	spacer	trnT-psbD
352	g	g	g	t	t	t	t	t	t	t	LSC	spacer	trnT-psbD
353	a	a	a	g	g	g	g	g	g	g	LSC	spacer	trnT-psbD
354	g	g	g	a	a	a	a	a	a	a	LSC	spacer	trnT-psbD
355	g	g	g	g	g	g	g	g	a	a	LSC	spacer	trnT-psbD
356	g	g	g	g	g	g	t	t	t	t	LSC	spacer	trnT-psbD
357	g	g	g	g	g	g	g	a	g	g	LSC	spacer	trnT-psbD
358	a	a	a	g	g	g	g	g	g	g	LSC	exon	psbD
359	c	c	c	a	a	a	c	c	c	c	LSC	exon	psbD
360	c	c	c	c	c	c	t	c	c	c	LSC	exon	psbC
361	c	c	c	g	g	g	g	g	g	g	LSC	exon	psbC
362	a	a	a	a	a	a	g	g	g	g	LSC	exon	psbC
363	t	t	t	t	t	t	c	c	c	c	LSC	exon	psbC
364	g	g	g	g	g	g	a	a	a	a	LSC	exon	psbC
365	t	t	t	c	c	c	t	t	t	t	LSC	exon	psbC
366	t	t	t	g	g	g	g	g	g	g	LSC	exon	psbC
367	g	g	g	g	g	g	a	a	-	-	LSC	spacer	psbC-trnS
368	t	t	t	c	c	c	c	c	c	c	LSC	spacer	psbC-trnS
369	-	-	-	c	c	c	t	t	t	t	LSC	spacer	psbC-trnS
370	c	c	c	a	a	a	c	c	c	c	LSC	spacer	psbC-trnS
371	t	t	t	c	c	c	t	t	t	t	LSC	spacer	trnS-psbZ
372	c	c	c	t	t	t	c	c	c	c	LSC	spacer	trnS-psbZ
373	a	a	a	a	a	a	a	a	a	g	LSC	spacer	trnS-psbZ
374	g	g	g	g	a	g	g	g	g	g	LSC	spacer	trnS-psbZ
375	c	c	c	c	c	c	t	t	t	t	LSC	spacer	trnS-psbZ
376	g	g	g	g	a	g	g	g	g	g	LSC	spacer	trnS-psbZ
377	g	g	g	c	c	c	c	c	c	c	LSC	spacer	psbZ-trnG
378	a	a	a	a	a	a	a	c	a	a	LSC	spacer	psbZ-trnG
379	a	a	a	c	c	c	a	a	a	a	LSC	spacer	psbZ-trnG
380	a	a	a	t	t	t	t	t	t	t	LSC	spacer	psbZ-trnG
381	a	a	a	t	t	t	-	-	-	-	LSC	spacer	psbZ-trnG
382	a	a	a	a	a	a	t	t	t	t	LSC	spacer	psbZ-trnG
383	a	a	a	a	a	a	t	t	t	t	LSC	spacer	psbZ-trnG
384	t	t	t	t	t	t	a	a	a	a	LSC	spacer	psbZ-trnG
385	a	a	a	a	a	a	t	t	t	t	LSC	spacer	psbZ-trnG
386	t	t	t	t	t	t	a	a	a	a	LSC	spacer	psbZ-trnG
387	a	a	a	a	a	a	t	t	t	t	LSC	spacer	psbZ-trnG
388	-	-	-	-	-	-	a	a	a	t	LSC	spacer	psbZ-trnG
389	g	g	g	t	t	t	t	t	t	t	LSC	spacer	psbZ-trnG
390	g	g	g	t	t	t	t	t	t	t	LSC	spacer	psbZ-trnG
391	a	a	a	a	a	a	c	c	c	c	LSC	spacer	psbZ-trnG
392	c	c	c	c	c	c	a	a	a	a	LSC	spacer	trnfM-rps14
393	c	c	c	c	c	c	t	c	c	c	LSC	spacer	trnfM-rps14
394	g	g	g	t	t	t	t	t	t	t	LSC	exon	rps14
395	g	g	g	g	g	g	t	t	t	t	LSC	exon	rps14
396	c	c	c	a	c	a	c	c	c	c	LSC	spacer	rps14-psaB
397	g	g	g	g	g	g	a	a	a	a	LSC	spacer	rps14-psaB
398	c	c	c	c	c	c	t	c	c	c	LSC	exon	psaB
399	a	a	a	a	a	a	a	a	a	c	LSC	exon	psaB
400	a	a	a	c	c	c	c	c	c	c	LSC	exon	psaB
401	t	t	t	t	t	t	t	t	c	t	LSC	spacer	psaB-psaA
402	g	g	g	g	g	g	g	a	g	g	LSC	exon	psaA
403	a	a	a	a	a	a	a	a	c	a	LSC	exon	psaA
404	c	c	c	c	c	c	c	t	c	c	LSC	exon	psaA
405	a	a	a	g	g	g	a	a	a	a	LSC	exon	psaA
406	a	a	a	g	g	g	g	g	g	g	LSC	exon	psaA
407	c	c	c	t	c	t	c	c	c	c	LSC	exon	psaA
408	g	g	g	a	g	a	g	g	g	g	LSC	exon	psaA
409	g	g	g	t	t	t	t	t	t	t	LSC	exon	psaA
410	c	c	c	c	c	c	t	t	t	t	LSC	spacer	psaA-ycf3
411	c	c	c	c	c	c	t	t	t	t	LSC	spacer	psaA-ycf3
412	a	a	a	a	a	a	c	c	c	c	LSC	spacer	psaA-ycf3
413	a	a	a	t	t	t	a	a	a	a	LSC	spacer	psaA-ycf3
414	g	g	g	g	a	g	g	g	g	g	LSC	spacer	psaA-ycf3
415	c	c	c	t	t	t	c	c	c	c	LSC	spacer	psaA-ycf3
416	t	t	t	c	c	c	c	c	c	c	LSC	spacer	psaA-ycf3
417	t	t	t	a	a	a	a	a	a	a	LSC	spacer	psaA-ycf3
418	a	a	a	a	a	a	a	c	a	a	LSC	spacer	psaA-ycf3
419	a	a	a	a	a	a	a	c	a	a	LSC	spacer	psaA-ycf3
420	c	c	c	c	c	c	a	a	a	a	LSC	spacer	psaA-ycf3
421	g	g	a	g	g	g	g	g	g	g	LSC	spacer	psaA-ycf3
422	g	g	g	g	t	g	g	g	g	g	LSC	intron	ycf3
423	c	c	c	a	a	a	c	c	c	c	LSC	intron	ycf3
424	t	t	t	c	c	c	t	t	t	t	LSC	intron	ycf3
425	g	g	g	g	g	g	t	t	t	t	LSC	exon	ycf3
426	t	t	t	t	g	t	t	t	t	t	LSC	intron	ycf3
427	t	t	t	t	t	t	t	t	t	c	LSC	intron	ycf3
428	c	c	c	c	t	c	c	c	c	c	LSC	intron	ycf3
429	a	a	a	c	c	c	a	a	a	a	LSC	intron	ycf3
430	g	g	g	a	a	a	g	g	g	g	LSC	intron	ycf3
431	t	t	t	c	c	c	t	t	t	t	LSC	intron	ycf3
432	g	g	g	g	g	g	a	g	g	g	LSC	spacer	ycf3-trnS
433	g	g	g	g	g	g	g	a	g	g	LSC	spacer	ycf3-trnS
434	a	a	a	g	g	g	g	g	g	g	LSC	spacer	ycf3-trnS
435	a	a	a	a	a	a	a	a	g	g	LSC	spacer	ycf3-trnS
436	g	g	g	t	t	t	g	g	g	g	LSC	spacer	ycf3-trnS
437	g	g	g	g	g	g	c	c	c	c	LSC	spacer	ycf3-trnS
438	c	c	c	t	t	t	c	c	c	c	LSC	spacer	ycf3-trnS
439	c	c	c	c	c	c	c	c	a	a	LSC	spacer	ycf3-trnS
440	g	g	g	g	g	g	c	c	c	c	LSC	exon	rps4
441	g	g	g	g	g	g	a	a	a	a	LSC	exon	rps4
442	g	g	g	g	g	g	a	g	g	g	LSC	exon	rps4
443	a	a	a	a	a	a	a	a	a	g	LSC	spacer	rps4-trnT
444	t	g	t	g	g	g	g	g	g	g	LSC	spacer	rps4-trnT
445	a	a	a	a	a	a	a	t	a	a	LSC	spacer	rps4-trnT
446	c	c	c	c	g	c	c	c	c	c	LSC	spacer	trnT-trnL
447	a	a	a	a	a	a	g	g	g	g	LSC	spacer	trnT-trnL
448	g	g	g	a	a	a	g	g	g	g	LSC	spacer	trnT-trnL
449	g	g	g	a	a	a	a	a	a	a	LSC	spacer	trnT-trnL
450	a	a	a	a	a	a	g	g	g	g	LSC	spacer	trnT-trnL
451	t	t	t	a	a	a	a	a	a	a	LSC	intron	trnL
452	c	c	c	c	c	c	a	a	a	a	LSC	intron	trnL
453	c	c	c	t	t	t	c	c	c	c	LSC	intron	trnL
454	t	t	t	t	t	t	t	t	g	g	LSC	intron	trnL
455	g	g	g	t	t	t	g	g	g	g	LSC	spacer	trnL-trnF
456	c	c	c	c	c	c	c	c	t	t	LSC	spacer	trnL-trnF
457	c	c	c	t	t	t	t	t	t	t	LSC	spacer	trnF-ndhJ
458	t	t	t	c	c	c	c	c	c	c	LSC	spacer	trnF-ndhJ
459	g	g	g	g	t	g	g	g	g	g	LSC	spacer	trnF-ndhJ
460	c	c	c	a	a	a	c	c	c	c	LSC	spacer	trnF-ndhJ
461	c	c	c	c	c	c	g	g	g	g	LSC	spacer	trnF-ndhJ
462	c	c	c	c	c	c	a	a	a	a	LSC	spacer	trnF-ndhJ
463	g	g	g	t	t	t	t	t	t	t	LSC	spacer	trnF-ndhJ
464	a	a	a	t	t	t	a	a	a	a	LSC	spacer	trnF-ndhJ
465	t	t	t	t	t	t	g	g	g	g	LSC	spacer	trnF-ndhJ
466	t	t	t	t	t	t	c	c	c	c	LSC	exon	ndhJ
467	c	c	c	t	t	t	c	c	c	c	LSC	exon	ndhK
468	c	c	c	c	c	c	c	t	c	c	LSC	exon	ndhK
469	t	t	t	t	t	t	t	g	t	t	LSC	exon	ndhC
470	t	t	t	g	g	g	g	g	g	g	LSC	exon	ndhC
471	g	g	g	g	g	g	a	a	a	a	LSC	spacer	ndhC-trnV
472	t	t	t	g	g	g	g	g	g	g	LSC	spacer	ndhC-trnV
473	a	a	a	a	a	a	g	g	g	g	LSC	spacer	ndhC-trnV
474	a	a	a	c	c	c	c	c	c	c	LSC	spacer	ndhC-trnV
475	c	c	c	a	a	a	a	c	a	a	LSC	spacer	ndhC-trnV
476	a	a	a	g	g	g	a	a	a	a	LSC	spacer	ndhC-trnV
477	a	a	a	a	a	a	c	c	c	c	LSC	spacer	ndhC-trnV
478	t	t	t	t	t	t	t	t	t	c	LSC	spacer	ndhC-trnV
479	a	t	a	t	t	t	a	c	t	t	LSC	spacer	ndhC-trnV
480	t	t	t	t	t	t	g	g	g	g	LSC	spacer	ndhC-trnV
481	t	t	t	t	t	t	g	g	g	g	LSC	spacer	ndhC-trnV
482	t	t	t	t	t	t	t	a	t	t	LSC	spacer	ndhC-trnV
483	c	c	c	a	c	a	c	c	c	c	LSC	spacer	trnV-trnM
484	a	a	a	a	a	a	a	t	a	a	LSC	spacer	trnM-atpE
485	c	c	c	c	c	c	c	t	c	c	LSC	spacer	atpE-atpB
486	g	g	g	g	g	g	g	g	a	g	LSC	exon	atpB
487	g	g	g	t	t	t	g	g	g	g	LSC	exon	atpB
488	c	c	c	t	t	t	c	c	c	c	LSC	exon	atpB
489	g	g	g	a	a	a	g	g	g	g	LSC	exon	atpB
490	a	a	a	a	a	a	c	c	c	c	LSC	spacer	atpB-rbcL
491	g	g	g	t	t	t	g	g	g	g	LSC	spacer	atpB-rbcL
492	g	g	g	t	t	t	t	t	t	t	LSC	spacer	atpB-rbcL
493	c	c	c	t	t	t	t	t	t	t	LSC	spacer	atpB-rbcL
494	g	g	g	g	g	g	g	g	a	g	LSC	exon	rbcL
495	g	g	g	t	t	t	g	g	g	g	LSC	exon	rbcL
496	a	a	a	c	c	c	c	c	c	c	LSC	spacer	rbcL-accD
497	c	c	c	a	a	a	a	a	a	a	LSC	spacer	rbcL-accD
498	t	t	t	t	t	t	t	t	t	c	LSC	spacer	rbcL-accD
499	g	g	g	g	g	g	a	a	a	a	LSC	spacer	rbcL-accD
500	c	c	c	t	t	t	t	t	t	t	LSC	spacer	rbcL-accD
501	c	c	c	c	c	c	c	a	a	a	LSC	spacer	rbcL-accD
502	g	g	g	g	g	g	g	a	g	g	LSC	spacer	rbcL-accD
503	a	a	a	a	a	a	a	a	a	g	LSC	spacer	rbcL-accD
504	t	t	t	g	g	g	g	g	g	g	LSC	spacer	rbcL-accD
505	a	a	a	g	g	g	g	g	g	g	LSC	spacer	rbcL-accD
506	c	c	c	t	t	t	t	t	t	t	LSC	exon	accD
507	a	a	a	a	a	a	a	a	a	g	LSC	exon	accD
508	t	t	t	t	t	t	t	t	g	g	LSC	exon	accD
509	t	t	t	c	c	c	c	c	c	c	LSC	exon	accD
510	g	g	g	g	g	g	a	a	a	a	LSC	exon	accD
511	c	c	c	c	c	c	t	t	t	t	LSC	exon	accD
512	a	a	a	c	c	c	c	c	c	c	LSC	exon	accD
513	g	g	g	t	t	t	t	t	t	t	LSC	exon	accD
514	g	g	g	g	g	g	g	g	g	t	LSC	exon	accD
515	a	a	a	c	c	c	a	a	a	a	LSC	exon	accD
516	c	c	c	t	t	t	t	t	t	t	LSC	exon	accD
517	t	t	t	t	t	t	a	a	a	a	LSC	spacer	accD-psaI
518	a	a	a	t	a	t	a	a	a	a	LSC	spacer	accD-psaI
519	t	t	t	t	t	t	t	t	g	t	LSC	spacer	accD-psaI
520	g	g	g	g	g	g	a	a	a	a	LSC	spacer	accD-psaI
521	g	g	g	g	g	g	g	a	g	g	LSC	spacer	accD-psaI
522	a	a	a	a	a	a	c	c	c	c	LSC	spacer	accD-psaI
523	a	a	a	t	t	t	a	a	a	a	LSC	spacer	accD-psaI
524	a	a	a	a	a	a	c	c	c	c	LSC	spacer	accD-psaI
525	a	a	a	a	a	a	a	a	g	a	LSC	spacer	psaI-ycf4
526	t	t	t	c	c	c	c	c	c	c	LSC	spacer	psaI-ycf4
527	c	c	c	c	c	c	a	a	a	a	LSC	spacer	psaI-ycf4
528	g	g	g	a	a	a	a	a	a	a	LSC	exon	ycf4
529	t	t	t	c	c	c	t	t	t	t	LSC	exon	ycf4
530	c	c	c	c	c	c	c	c	c	a	LSC	exon	ycf4
531	g	g	g	a	a	a	a	a	a	a	LSC	spacer	ycf4-cemA
532	g	g	g	a	g	a	g	g	g	g	LSC	spacer	ycf4-cemA
533	g	g	g	g	a	g	g	g	g	g	LSC	spacer	ycf4-cemA
534	g	g	g	g	g	g	g	g	g	t	LSC	spacer	ycf4-cemA
535	g	g	g	g	g	g	a	a	a	a	LSC	exon	cemA
536	c	c	c	t	t	t	t	t	t	t	LSC	exon	cemA
537	c	c	c	c	c	c	c	t	c	c	LSC	exon	cemA
538	g	g	g	a	a	a	g	g	g	g	LSC	exon	cemA
539	g	g	g	g	g	g	a	g	g	g	LSC	exon	cemA
540	c	c	c	c	c	c	c	c	t	t	LSC	exon	cemA
541	c	c	c	c	c	c	t	t	t	t	LSC	exon	cemA
542	a	a	a	t	t	t	a	a	a	a	LSC	exon	cemA
543	a	a	a	a	a	a	t	t	t	t	LSC	exon	cemA
544	a	a	a	a	a	a	a	a	g	a	LSC	spacer	cemA-petA
545	g	g	g	t	t	t	g	g	g	g	LSC	exon	petA
546	a	a	a	g	g	g	g	g	g	g	LSC	exon	petA
547	c	c	c	c	c	c	c	t	c	c	LSC	exon	petA
548	a	a	a	t	t	t	t	t	t	t	LSC	spacer	petA-psbJ
549	t	t	t	a	a	a	a	a	a	a	LSC	spacer	petA-psbJ
550	t	t	t	g	g	g	t	t	t	t	LSC	spacer	petA-psbJ
551	c	c	c	t	t	t	c	c	c	c	LSC	spacer	petA-psbJ
552	a	a	a	a	a	a	c	c	c	c	LSC	spacer	petA-psbJ
553	a	a	a	a	a	a	g	a	a	a	LSC	spacer	petA-psbJ
554	t	t	t	t	t	t	t	a	t	t	LSC	spacer	petA-psbJ
555	c	c	c	-	-	-	a	a	a	a	LSC	spacer	petA-psbJ
556	a	a	a	a	a	a	a	c	a	a	LSC	spacer	petA-psbJ
557	g	g	g	g	g	g	a	g	g	g	LSC	exon	psbL
558	g	g	g	a	a	a	g	g	g	g	LSC	exon	psbL
559	g	g	g	t	t	t	g	g	g	g	LSC	spacer	psbE-petL
560	g	g	g	g	g	g	t	g	g	g	LSC	spacer	psbE-petL
561	t	t	t	t	t	t	g	g	g	g	LSC	spacer	psbE-petL
562	g	g	g	g	g	g	g	g	a	a	LSC	spacer	psbE-petL
563	c	c	c	c	c	c	t	t	c	t	LSC	spacer	psbE-petL
564	c	c	c	c	c	c	t	c	c	c	LSC	spacer	psbE-petL
565	c	c	c	g	g	g	c	c	c	c	LSC	spacer	psbE-petL
566	g	g	g	a	a	a	g	g	g	g	LSC	spacer	psbE-petL
567	t	t	t	a	a	a	a	a	a	a	LSC	spacer	psbE-petL
568	g	g	g	g	a	g	g	g	g	g	LSC	spacer	psbE-petL
569	t	t	t	c	c	c	c	c	c	c	LSC	spacer	psbE-petL
570	t	t	t	t	t	t	a	a	a	a	LSC	spacer	psbE-petL
571	g	a	a	-	-	-	a	a	a	a	LSC	spacer	psbE-petL
572	a	a	g	a	a	a	a	a	a	a	LSC	spacer	psbE-petL
573	g	g	g	-	-	-	a	a	a	a	LSC	spacer	psbE-petL
574	t	t	t	-	-	-	a	a	a	a	LSC	spacer	psbE-petL
575	t	t	t	g	g	g	t	t	t	t	LSC	spacer	psbE-petL
576	a	a	a	a	a	a	a	a	c	a	LSC	spacer	psbE-petL
577	a	a	a	c	c	c	a	a	a	a	LSC	spacer	psbE-petL
578	g	g	g	g	g	g	a	a	a	a	LSC	spacer	psbE-petL
579	a	a	a	a	a	a	a	t	a	a	LSC	spacer	psbE-petL
580	g	g	g	g	g	g	a	a	a	a	LSC	spacer	psbE-petL
581	a	a	a	c	c	c	a	a	a	a	LSC	spacer	psbE-petL
582	g	g	g	t	g	t	g	g	g	g	LSC	spacer	psbE-petL
583	c	c	c	t	t	t	c	c	c	c	LSC	spacer	psbE-petL
584	c	c	c	c	c	c	a	a	a	a	LSC	spacer	psbE-petL
585	g	g	g	a	a	a	a	a	a	a	LSC	spacer	psbE-petL
586	a	a	a	c	c	c	c	c	c	c	LSC	spacer	petL-petG
587	t	t	t	t	t	t	t	t	t	c	LSC	spacer	petL-petG
588	a	a	a	a	a	a	a	a	g	g	LSC	exon	trnW
589	a	a	a	t	t	t	t	t	t	t	LSC	spacer	trnW-trnP
590	c	c	c	c	c	c	t	t	t	t	LSC	spacer	trnW-trnP
591	g	g	g	g	g	g	g	g	a	a	LSC	spacer	trnW-trnP
592	t	t	t	g	g	g	g	g	g	g	LSC	spacer	trnW-trnP
593	t	t	t	c	c	c	t	t	t	t	LSC	exon	trnP
594	t	t	t	a	a	a	a	a	a	a	LSC	spacer	trnP-psaJ
595	t	t	t	c	c	c	t	t	t	t	LSC	spacer	trnP-psaJ
596	t	t	t	t	t	t	c	c	c	c	LSC	spacer	trnP-psaJ
597	c	c	c	t	t	t	-	t	t	t	LSC	spacer	trnP-psaJ
598	a	a	a	g	g	g	a	a	a	a	LSC	spacer	trnP-psaJ
599	g	g	g	c	c	c	g	g	g	g	LSC	spacer	trnP-psaJ
600	g	g	g	g	g	g	g	g	a	a	LSC	spacer	trnP-psaJ
601	t	t	t	g	g	g	t	t	t	t	LSC	spacer	trnP-psaJ
602	a	a	a	c	c	c	a	a	c	a	LSC	spacer	trnP-psaJ
603	g	g	g	g	g	g	c	g	g	g	LSC	exon	psaJ
604	c	c	c	t	t	t	c	c	c	c	LSC	exon	psaJ
605	g	g	g	t	g	t	g	g	g	g	LSC	spacer	psaJ-rpl33
606	a	a	a	a	a	a	t	a	a	a	LSC	spacer	psaJ-rpl33
607	g	g	g	t	t	t	g	g	g	g	LSC	spacer	psaJ-rpl33
608	c	c	c	c	a	c	c	c	c	c	LSC	spacer	psaJ-rpl33
609	g	g	g	g	g	g	g	g	a	g	LSC	exon	rpl33
610	t	t	t	c	c	c	t	t	t	t	LSC	exon	rps18
611	g	g	g	t	t	t	t	t	t	t	LSC	spacer	rps18-rpl20
612	c	c	c	c	c	c	a	a	a	a	LSC	spacer	rps18-rpl20
613	a	a	a	a	a	a	a	g	a	a	LSC	spacer	rps18-rpl20
614	a	a	a	a	a	a	c	a	c	c	LSC	spacer	rps18-rpl20
615	t	t	t	t	t	t	t	g	t	t	LSC	exon	rpl20
616	a	a	a	g	g	g	c	a	a	a	LSC	exon	rpl20
617	c	c	c	c	c	c	t	t	t	t	LSC	spacer	rpl20-rps12
618	g	g	g	a	a	a	a	a	a	a	LSC	spacer	rpl20-rps12
619	t	t	t	c	c	c	t	t	t	t	LSC	spacer	rpl20-rps12
620	c	c	c	c	c	c	g	g	g	g	LSC	spacer	rps12-clpP
621	c	c	c	c	c	c	a	a	a	a	LSC	spacer	rps12-clpP
622	t	t	t	t	t	t	t	g	t	t	LSC	spacer	rps12-clpP
623	c	c	c	t	t	t	t	t	t	t	LSC	spacer	rps12-clpP
624	t	t	t	t	t	t	c	c	c	c	LSC	intron	clpP
625	c	c	c	c	c	c	t	c	c	c	LSC	intron	clpP
626	c	c	c	c	c	c	c	c	c	t	LSC	intron	clpP
627	c	c	c	a	a	a	a	a	a	a	LSC	intron	clpP
628	c	c	c	t	t	t	t	t	t	t	LSC	intron	clpP
629	t	t	t	t	g	t	t	t	t	t	LSC	intron	clpP
630	t	t	t	-	-	-	c	c	c	c	LSC	intron	clpP
631	a	a	a	a	a	a	g	g	g	g	LSC	intron	clpP
632	t	t	t	g	g	g	g	g	g	g	LSC	spacer	clpP-psbB
633	a	a	a	g	g	g	g	g	g	g	LSC	spacer	clpP-psbB
634	c	c	c	c	c	c	c	c	t	t	LSC	spacer	clpP-psbB
635	t	t	t	t	t	t	g	g	g	g	LSC	spacer	clpP-psbB
636	t	t	t	g	g	g	t	t	g	t	LSC	spacer	clpP-psbB
637	c	c	c	c	t	c	c	c	c	c	LSC	exon	psbB
638	g	g	g	g	g	g	c	c	c	c	LSC	exon	psbB
639	g	g	g	g	g	g	a	a	a	a	LSC	exon	psbB
640	t	t	t	c	c	c	c	c	c	c	LSC	spacer	psbB-psbT
641	c	c	c	a	a	a	a	a	a	a	LSC	spacer	psbB-psbT
642	t	t	t	t	g	t	t	t	t	t	LSC	spacer	psbB-psbT
643	a	a	a	c	c	c	c	c	c	c	LSC	spacer	psbB-psbT
644	t	t	t	t	t	t	c	c	c	c	LSC	exon	psbH
645	t	t	t	c	c	c	t	t	t	t	LSC	spacer	psbH-petB
646	g	g	g	a	a	a	g	g	g	g	LSC	intron	petB
647	a	a	a	a	a	a	c	a	a	a	LSC	intron	petB
648	c	c	c	c	c	c	t	c	c	c	LSC	intron	petB
649	g	g	g	a	a	a	g	g	g	g	LSC	intron	petB
650	g	g	g	a	a	a	a	a	a	a	LSC	intron	petB
651	t	t	t	c	c	c	c	c	c	c	LSC	intron	petB
652	t	t	t	t	t	t	g	g	g	g	LSC	intron	petB
653	g	g	g	t	t	t	t	t	t	t	LSC	intron	petB
654	t	t	t	c	c	c	c	c	c	c	LSC	intron	petB
655	g	g	g	a	a	a	g	g	g	g	LSC	intron	petB
656	t	t	t	t	t	t	t	t	t	g	LSC	exon	petB
657	g	g	g	g	g	g	g	a	g	g	LSC	exon	petB
658	g	g	g	a	g	a	g	g	g	g	LSC	spacer	petB-petD
659	c	c	c	c	g	c	c	c	c	c	LSC	intron	petD
660	g	g	g	g	g	g	a	g	a	a	LSC	intron	petD
661	g	g	g	g	g	g	g	a	g	g	LSC	intron	petD
662	t	t	t	c	c	c	c	c	c	c	LSC	intron	petD
663	a	a	a	t	a	t	t	t	t	t	LSC	intron	petD
664	t	t	t	t	t	t	t	t	t	c	LSC	intron	petD
665	c	c	c	t	t	t	c	c	c	c	LSC	exon	petD
666	t	t	t	t	t	t	g	g	g	g	LSC	exon	petD
667	a	a	a	a	a	a	g	g	g	g	LSC	spacer	petD-rpoA
668	t	t	t	t	t	t	a	a	a	a	LSC	spacer	petD-rpoA
669	c	c	c	a	c	a	c	c	c	c	LSC	exon	rpoA
670	t	t	t	a	t	a	t	t	t	t	LSC	exon	rpoA
671	g	g	g	t	t	t	t	t	t	t	LSC	exon	rpoA
672	t	t	t	t	t	t	g	t	t	t	LSC	exon	rpoA
673	a	a	a	g	g	g	g	g	g	g	LSC	exon	rpoA
674	a	a	a	c	c	c	a	a	a	a	LSC	exon	rpoA
675	a	a	a	c	c	c	c	c	c	c	LSC	exon	rpoA
676	g	g	g	a	g	a	g	g	g	g	LSC	spacer	rpoA-rps11
677	c	c	c	t	t	t	c	c	c	c	LSC	spacer	rps11-rpl36
678	t	t	t	t	t	t	t	t	c	t	LSC	spacer	rps11-rpl36
679	c	c	c	g	c	g	c	c	c	c	LSC	spacer	rps11-rpl36
680	c	c	c	t	t	t	c	c	c	c	LSC	spacer	rpl36-rps8
681	t	t	t	t	t	t	t	t	g	t	LSC	spacer	rpl36-rps8
682	t	t	t	g	t	g	t	t	t	t	LSC	spacer	rpl36-rps8
683	g	g	g	g	g	g	a	a	a	a	LSC	spacer	rpl36-rps8
684	t	t	t	c	c	c	t	t	t	t	LSC	spacer	rpl36-rps8
685	g	g	g	a	a	a	a	a	a	a	LSC	exon	rps8
686	t	t	t	t	t	t	g	g	g	g	LSC	exon	rps8
687	c	c	c	c	c	c	-	t	t	t	LSC	spacer	rps8-rpl14
688	c	c	c	c	c	c	t	t	t	t	LSC	exon	rpl14
689	g	g	g	c	c	c	c	c	c	c	LSC	exon	rpl14
690	c	c	c	c	t	c	c	c	c	c	LSC	exon	rpl14
691	t	t	t	t	t	t	t	g	g	t	LSC	spacer	rpl14-rpl16
692	a	a	a	a	a	a	a	a	g	g	LSC	spacer	rpl14-rpl16
693	a	a	a	g	g	g	g	g	g	g	LSC	exon	rpl16
694	t	t	t	c	c	c	t	t	t	t	LSC	exon	rpl16
695	t	t	t	t	t	t	g	t	t	a	LSC	intron	rpl16
696	c	c	c	c	c	c	t	c	c	c	LSC	intron	rpl16
697	g	g	g	g	g	g	a	a	a	a	LSC	intron	rpl16
698	c	c	c	t	t	t	c	c	c	c	LSC	intron	rpl16
699	a	a	a	a	a	a	a	a	c	c	LSC	intron	rpl16
700	g	g	g	g	g	g	g	t	g	g	LSC	intron	rpl16
701	g	g	g	g	g	g	g	a	g	g	LSC	intron	rpl16
702	c	c	c	c	c	c	c	c	c	a	LSC	intron	rpl16
703	c	c	c	t	c	t	c	c	c	c	LSC	intron	rpl16
704	t	t	t	c	c	c	c	c	c	c	LSC	spacer	rpl16-rps3
705	t	t	t	c	c	c	t	t	t	t	LSC	exon	rps3
706	c	c	c	a	a	a	c	c	c	c	LSC	exon	rps3
707	a	a	a	c	c	c	c	c	c	c	LSC	exon	rps3
708	g	g	g	t	g	t	g	g	g	g	LSC	exon	rps3
709	c	c	c	c	t	c	c	c	c	c	LSC	exon	rps3
710	t	t	t	t	t	t	c	t	t	t	LSC	exon	rps3
711	t	t	t	g	g	g	g	g	g	g	LSC	exon	rps3
712	c	c	c	t	t	t	c	c	c	c	LSC	exon	rpl22
713	g	g	g	t	t	t	g	g	g	g	LSC	exon	rpl22
714	t	t	t	g	g	g	t	t	t	t	LSC	exon	rpl22
715	t	t	t	c	c	c	c	c	c	c	LSC	exon	rpl22
716	a	a	a	a	a	a	a	t	a	t	LSC	exon	rpl22
717	c	c	c	c	c	c	c	c	t	c	LSC	exon	rps19
718	a	a	a	g	g	g	g	g	g	g	LSC	exon	rps19
719	t	t	t	g	t	g	t	t	t	t	LSC	exon	rps19
720	t	t	t	t	t	t	t	t	t	c	LSC	exon	rps19
721	g	g	g	g	g	g	g	a	g	g	LSC	exon	rps19
722	a	a	a	a	a	a	a	a	a	g	IR	intron	rpl2
723	g	g	g	g	g	g	t	t	t	t	IR	exon	ycf2
724	a	a	a	a	a	a	a	a	a	c	IR	exon	ycf2
725	t	t	t	t	t	t	c	c	c	c	IR	exon	ycf2
726	a	a	a	a	a	a	a	a	a	g	IR	exon	ycf2
727	a	a	a	g	g	g	g	g	g	g	IR	exon	ycf2
728	a	a	a	a	a	a	a	g	a	a	IR	exon	ycf2
729	c	c	c	c	c	c	c	t	c	c	IR	exon	ycf2
730	a	a	a	a	a	a	a	g	a	g	IR	exon	ycf2
731	t	t	t	c	c	c	c	c	c	c	IR	exon	ycf2
732	c	c	c	c	c	c	t	t	t	t	IR	exon	ycf2
733	g	g	g	g	g	g	g	a	g	g	IR	exon	ndhB
734	a	a	a	a	a	a	a	g	a	a	IR	exon	ndhB
735	t	t	t	t	t	t	t	c	t	t	IR	exon	ndhB
736	g	g	g	g	g	g	g	t	g	g	IR	exon	ndhB
737	g	g	g	g	g	g	g	a	g	g	IR	exon	ndhB
738	g	g	g	g	g	g	a	g	g	g	IR	spacer	ndhB-rps7
739	g	g	g	g	g	g	a	g	g	g	IR	spacer	ndhB-rps7
740	t	t	t	g	g	g	g	t	g	g	IR	spacer	rps7-rps12
741	c	c	c	c	c	c	t	t	t	t	IR	spacer	rps12-trnV
742	g	g	g	t	t	t	g	g	g	g	IR	spacer	rps12-trnV
743	t	t	t	g	g	g	g	g	g	g	IR	spacer	rps12-trnV
744	g	g	g	g	g	g	a	a	a	a	IR	spacer	rps12-trnV
745	g	g	g	t	g	t	g	g	g	g	IR	spacer	rrn16-trnI
746	a	a	a	g	a	g	a	a	a	a	IR	intron	trnI
747	g	g	g	a	a	a	g	g	g	g	IR	exon	rrn23
748	c	c	c	c	c	c	t	t	t	t	IR	spacer	rrn4.5-rrn5
749	t	t	t	c	c	c	c	c	c	c	IR	spacer	rrn5-trnR
750	t	t	t	g	g	g	g	g	g	g	IR	spacer	trnR-trnN
751	a	a	a	g	g	g	g	g	g	g	IR	spacer	trnR-trnN
752	c	c	c	t	t	t	c	c	c	c	SSC	spacer	trnN-ndhF
753	t	t	t	t	t	t	t	t	c	c	SSC	spacer	trnN-ndhF
754	t	t	t	c	c	c	c	c	c	c	SSC	spacer	trnN-ndhF
755	t	t	t	c	c	c	t	t	t	t	SSC	spacer	trnN-ndhF
756	a	a	a	a	a	a	a	a	g	g	SSC	spacer	trnN-ndhF
757	g	g	g	g	g	g	g	a	g	g	SSC	spacer	trnN-ndhF
758	a	a	a	a	a	a	c	c	c	c	SSC	spacer	trnN-ndhF
759	-	-	-	-	-	-	t	t	g	t	SSC	spacer	trnN-ndhF
760	-	-	-	-	-	-	g	-	t	t	SSC	spacer	trnN-ndhF
761	t	t	t	t	t	t	t	t	g	t	SSC	spacer	trnN-ndhF
762	t	t	t	c	t	c	t	t	t	t	SSC	spacer	trnN-ndhF
763	t	t	t	c	c	c	t	t	t	t	SSC	spacer	trnN-ndhF
764	g	g	g	g	g	g	a	t	t	g	SSC	exon	ndhF
765	c	c	c	c	c	c	a	a	a	a	SSC	exon	ndhF
766	c	c	c	c	c	c	a	c	c	c	SSC	exon	ndhF
767	a	a	a	c	c	c	c	c	c	c	SSC	exon	ndhF
768	t	t	t	t	t	t	g	g	g	g	SSC	exon	ndhF
769	g	g	g	t	g	t	g	g	g	g	SSC	exon	ndhF
770	a	a	a	a	a	a	t	t	t	t	SSC	exon	ndhF
771	g	g	g	g	g	g	a	g	a	a	SSC	exon	ndhF
772	a	a	a	a	a	a	a	a	c	a	SSC	exon	ndhF
773	c	c	c	a	a	a	c	c	c	c	SSC	exon	ndhF
774	g	g	g	g	g	g	a	a	a	a	SSC	exon	ndhF
775	c	c	c	t	c	t	c	c	c	c	SSC	exon	ndhF
776	c	c	c	c	c	c	a	c	c	c	SSC	exon	ndhF
777	t	t	t	c	c	c	t	t	t	t	SSC	exon	ndhF
778	t	t	t	t	t	t	t	c	t	t	SSC	exon	ndhF
779	g	g	g	t	t	t	t	t	g	g	SSC	exon	ndhF
780	g	g	g	g	g	g	a	a	a	a	SSC	exon	ndhF
781	t	t	t	t	t	t	a	t	t	t	SSC	spacer	ndhF-rpl32
782	a	a	a	g	g	g	a	a	a	a	SSC	spacer	ndhF-rpl32
783	g	g	g	c	c	c	c	c	c	c	SSC	spacer	ndhF-rpl32
784	c	c	c	a	c	a	c	c	c	c	SSC	spacer	ndhF-rpl32
785	g	g	g	c	c	c	c	c	c	c	SSC	spacer	ndhF-rpl32
786	t	t	t	c	c	c	c	c	c	c	SSC	spacer	ndhF-rpl32
787	t	t	t	t	t	t	t	t	a	t	SSC	spacer	ndhF-rpl32
788	a	a	a	a	a	a	g	g	g	g	SSC	spacer	ndhF-rpl32
789	t	t	t	a	a	a	a	a	a	a	SSC	spacer	ndhF-rpl32
790	c	c	c	a	a	a	c	c	c	c	SSC	spacer	ndhF-rpl32
791	c	c	c	a	a	a	c	c	c	c	SSC	spacer	ndhF-rpl32
792	g	g	g	g	g	g	a	a	a	a	SSC	spacer	ndhF-rpl32
793	g	g	g	t	t	t	t	t	t	t	SSC	exon	rpl32
794	a	a	a	c	c	c	c	c	c	c	SSC	spacer	rpl32-trnL
795	c	c	c	a	a	a	c	c	c	c	SSC	spacer	rpl32-trnL
796	g	g	g	a	a	a	a	a	a	a	SSC	spacer	rpl32-trnL
797	a	a	a	a	a	a	a	a	a	c	SSC	spacer	rpl32-trnL
798	g	g	g	t	t	t	g	g	g	g	SSC	spacer	rpl32-trnL
799	c	c	c	a	a	a	c	c	c	c	SSC	spacer	rpl32-trnL
800	t	t	t	t	t	t	t	t	g	g	SSC	spacer	rpl32-trnL
801	c	c	c	g	g	g	g	g	g	g	SSC	spacer	rpl32-trnL
802	t	t	t	t	t	t	t	g	t	t	SSC	spacer	rpl32-trnL
803	g	g	g	g	a	g	g	g	g	g	SSC	spacer	rpl32-trnL
804	a	a	a	a	a	a	a	a	a	c	SSC	spacer	rpl32-trnL
805	a	a	a	g	g	g	a	a	a	a	SSC	spacer	rpl32-trnL
806	c	c	c	a	a	a	a	a	a	a	SSC	spacer	rpl32-trnL
807	a	a	a	t	t	t	a	a	a	a	SSC	spacer	trnL-ccsA
808	g	g	g	g	g	g	a	a	a	a	SSC	spacer	trnL-ccsA
809	c	c	c	t	t	t	t	t	t	t	SSC	spacer	trnL-ccsA
810	c	c	c	t	t	t	c	c	c	c	SSC	spacer	trnL-ccsA
811	g	g	g	a	g	a	g	g	g	g	SSC	exon	ccsA
812	c	c	c	t	c	t	c	c	c	c	SSC	exon	ccsA
813	a	a	a	g	g	g	g	g	g	g	SSC	exon	ccsA
814	g	g	g	g	g	g	g	g	g	c	SSC	exon	ccsA
815	a	a	a	a	a	a	g	g	g	g	SSC	exon	ccsA
816	t	t	t	c	c	c	c	c	c	c	SSC	exon	ccsA
817	g	g	g	t	t	t	t	t	t	t	SSC	spacer	ccsA-ndhD
818	c	c	c	t	t	t	c	c	c	c	SSC	spacer	ccsA-ndhD
819	a	t	a	a	a	a	a	a	a	a	SSC	spacer	ccsA-ndhD
820	a	a	a	a	t	a	a	a	a	a	SSC	spacer	ccsA-ndhD
821	a	a	a	a	a	a	a	a	a	t	SSC	exon	ndhD
822	a	a	a	c	a	c	a	a	a	a	SSC	exon	ndhD
823	c	c	c	g	g	g	g	g	g	g	SSC	exon	ndhD
824	c	c	c	c	c	c	c	c	t	t	SSC	exon	ndhD
825	a	a	a	g	g	g	a	a	a	a	SSC	exon	ndhD
826	c	c	c	t	t	t	c	c	c	c	SSC	exon	ndhD
827	g	g	g	g	a	g	g	g	g	g	SSC	exon	ndhD
828	a	a	a	g	g	g	g	g	g	g	SSC	exon	ndhD
829	g	g	g	g	g	g	g	a	g	g	SSC	exon	ndhD
830	a	a	a	g	g	g	g	g	g	g	SSC	exon	ndhD
831	g	g	g	g	g	g	a	a	a	a	SSC	exon	ndhD
832	a	a	a	a	a	a	a	a	a	t	SSC	exon	ndhD
833	a	a	a	g	g	g	a	a	a	a	SSC	exon	ndhD
834	t	t	t	a	a	a	a	a	a	a	SSC	exon	ndhD
835	c	c	c	t	t	t	c	c	c	c	SSC	exon	ndhD
836	t	t	t	t	t	t	g	g	g	g	SSC	spacer	ndhD-psaC
837	c	c	c	c	c	c	a	a	a	a	SSC	spacer	ndhD-psaC
838	g	g	g	g	g	g	t	t	t	t	SSC	spacer	ndhD-psaC
839	a	a	a	a	a	a	c	c	c	c	SSC	spacer	ndhD-psaC
840	a	a	a	g	g	g	g	g	g	g	SSC	spacer	ndhD-psaC
841	t	t	t	t	t	t	g	g	g	g	SSC	spacer	ndhD-psaC
842	a	a	a	c	c	c	a	a	a	a	SSC	spacer	ndhD-psaC
843	g	g	g	g	g	g	t	t	t	t	SSC	spacer	psaC-ndhE
844	c	c	c	c	c	c	t	t	t	t	SSC	spacer	psaC-ndhE
845	c	c	c	c	c	c	c	c	t	t	SSC	spacer	psaC-ndhE
846	a	a	a	g	g	g	g	g	g	g	SSC	spacer	ndhE-ndhG
847	a	a	a	g	g	g	g	g	g	g	SSC	spacer	ndhE-ndhG
848	a	a	a	g	g	g	g	g	g	g	SSC	spacer	ndhE-ndhG
849	a	a	a	g	g	g	g	g	g	g	SSC	spacer	ndhE-ndhG
850	a	a	a	a	a	a	a	a	g	a	SSC	spacer	ndhE-ndhG
851	t	t	t	g	g	g	g	g	g	g	SSC	spacer	ndhE-ndhG
852	g	g	g	g	g	g	g	a	g	g	SSC	exon	ndhG
853	t	t	t	c	c	c	c	c	c	c	SSC	exon	ndhG
854	t	t	t	t	t	t	g	g	g	g	SSC	exon	ndhG
855	c	c	c	c	c	c	t	t	t	t	SSC	exon	ndhG
856	a	a	a	a	a	a	g	g	g	g	SSC	spacer	ndhG-ndhI
857	t	t	t	t	c	t	-	-	-	-	SSC	spacer	ndhG-ndhI
858	t	t	t	t	c	t	t	t	t	t	SSC	spacer	ndhG-ndhI
859	a	a	a	c	c	c	a	a	a	a	SSC	spacer	ndhG-ndhI
860	-	-	-	-	-	-	a	a	c	a	SSC	spacer	ndhG-ndhI
861	c	c	c	t	t	t	c	c	c	c	SSC	spacer	ndhG-ndhI
862	t	t	t	t	t	t	c	t	t	t	SSC	exon	ndhI
863	c	c	c	c	c	c	c	c	c	a	SSC	exon	ndhI
864	t	t	t	g	g	g	g	g	g	g	SSC	spacer	ndhI-ndhA
865	g	g	g	g	g	g	a	a	a	a	SSC	exon	ndhA
866	c	c	c	t	t	t	c	c	c	c	SSC	exon	ndhA
867	a	a	a	c	c	c	a	a	a	a	SSC	exon	ndhA
868	a	a	a	c	a	c	a	a	a	a	SSC	exon	ndhA
869	c	c	c	c	c	c	c	t	c	c	SSC	intron	ndhA
870	t	t	t	t	t	t	g	g	g	g	SSC	intron	ndhA
871	a	a	a	-	-	-	g	g	g	g	SSC	intron	ndhA
872	a	a	a	t	t	t	a	a	a	a	SSC	intron	ndhA
873	c	c	c	-	-	-	t	t	-	-	SSC	intron	ndhA
874	t	t	t	t	c	c	c	c	c	c	SSC	intron	ndhA
875	c	c	c	c	c	c	c	c	t	c	SSC	intron	ndhA
876	c	c	c	c	c	c	c	t	c	c	SSC	intron	ndhA
877	a	a	a	a	a	a	a	a	t	a	SSC	intron	ndhA
878	c	c	c	c	c	c	c	t	t	c	SSC	intron	ndhA
879	c	c	c	c	c	c	c	t	c	c	SSC	intron	ndhA
880	c	c	c	c	c	c	c	t	t	c	SSC	intron	ndhA
881	c	c	c	c	c	c	c	t	c	c	SSC	intron	ndhA
882	g	g	g	g	a	g	-	-	-	-	SSC	intron	ndhA
883	t	t	t	t	t	t	g	g	g	g	SSC	intron	ndhA
884	a	a	a	a	a	a	a	g	a	a	SSC	intron	ndhA
885	t	t	t	c	c	c	c	c	c	c	SSC	intron	ndhA
886	c	c	c	c	c	c	t	t	t	t	SSC	intron	ndhA
887	g	g	g	t	t	t	t	t	t	t	SSC	intron	ndhA
888	t	t	t	t	t	t	t	g	t	t	SSC	intron	ndhA
889	t	t	t	c	c	c	c	c	c	c	SSC	intron	ndhA
890	c	c	c	c	c	c	t	t	t	t	SSC	intron	ndhA
891	c	c	c	c	c	c	c	c	c	g	SSC	intron	ndhA
892	a	a	a	g	g	g	a	a	a	a	SSC	intron	ndhA
893	g	g	g	a	a	a	g	g	g	g	SSC	intron	ndhA
894	t	t	t	c	c	c	c	c	c	c	SSC	exon	ndhA
895	c	c	c	t	t	t	c	c	c	c	SSC	exon	ndhA
896	t	t	t	c	c	c	c	c	c	c	SSC	exon	ndhA
897	t	t	t	t	t	t	t	t	t	g	SSC	exon	ndhH
898	a	a	a	g	g	g	a	a	a	a	SSC	exon	ndhH
899	a	a	a	g	g	g	g	g	g	g	SSC	exon	ndhH
900	t	t	t	c	c	c	c	c	c	c	SSC	exon	ndhH
901	c	c	c	c	t	c	c	c	c	c	SSC	exon	ndhH
902	g	g	g	g	g	g	g	a	g	g	SSC	exon	ndhH
903	c	c	c	t	t	t	c	c	c	c	SSC	exon	ndhH
904	t	t	t	t	t	t	t	t	t	c	SSC	exon	ndhH
905	g	g	g	g	g	g	g	g	g	a	SSC	exon	ndhH
906	a	a	a	a	a	a	g	g	g	g	SSC	spacer	ndhH-rps15
907	t	t	t	g	g	g	g	g	g	g	SSC	exon	rps15
908	t	t	t	t	t	t	t	t	t	c	SSC	exon	rps15
909	c	c	c	c	a	c	c	c	c	c	SSC	spacer	rps15-ycf1
910	g	g	g	a	a	a	g	g	g	g	SSC	spacer	rps15-ycf1
911	a	a	a	a	a	a	a	a	a	g	SSC	spacer	rps15-ycf1
912	a	a	a	a	a	a	a	a	g	g	SSC	spacer	rps15-ycf1
913	a	a	a	t	t	t	t	t	t	t	SSC	spacer	rps15-ycf1
914	a	a	a	t	t	t	a	a	a	a	SSC	spacer	rps15-ycf1
915	c	c	c	c	c	c	t	t	t	t	SSC	spacer	rps15-ycf1
916	a	a	a	a	a	a	c	c	c	c	SSC	spacer	rps15-ycf1
917	a	a	a	c	c	c	a	a	a	a	SSC	exon	ycf1
918	g	g	g	t	t	t	t	t	t	t	SSC	exon	ycf1
919	g	g	g	g	g	g	a	a	a	a	SSC	exon	ycf1
920	a	a	a	g	g	g	a	a	a	a	SSC	exon	ycf1
921	c	c	c	a	a	a	c	c	c	c	SSC	exon	ycf1
922	a	c	a	c	c	c	c	c	c	c	SSC	exon	ycf1
923	g	g	g	g	g	g	a	g	g	g	SSC	exon	ycf1
924	a	a	a	a	a	a	a	t	a	a	SSC	exon	ycf1
925	g	g	g	g	g	g	a	g	g	g	SSC	exon	ycf1
926	c	c	c	a	a	a	a	a	a	a	SSC	exon	ycf1
927	t	t	t	t	t	t	g	g	g	g	SSC	exon	ycf1
928	c	c	c	t	c	t	c	c	c	c	SSC	exon	ycf1
929	t	t	t	t	t	t	g	g	g	g	SSC	exon	ycf1
930	g	g	g	g	g	g	g	g	g	t	SSC	exon	ycf1
931	g	g	g	g	g	g	t	t	t	t	SSC	exon	ycf1
932	c	c	c	g	g	g	c	c	c	c	SSC	exon	ycf1
933	c	c	c	a	a	a	c	c	c	c	SSC	exon	ycf1
934	g	g	g	g	g	g	t	t	t	t	SSC	exon	ycf1
935	g	g	g	a	a	a	g	g	g	g	SSC	exon	ycf1
936	c	c	c	c	c	c	t	c	c	c	SSC	exon	ycf1
937	c	c	c	t	c	t	c	c	c	c	SSC	exon	ycf1
938	c	c	c	c	c	c	t	t	t	t	SSC	exon	ycf1
939	a	a	a	t	t	t	t	t	t	t	SSC	exon	ycf1
940	c	c	c	g	g	g	g	g	g	g	SSC	exon	ycf1
941	g	g	g	g	g	g	c	c	c	c	SSC	exon	ycf1
942	a	a	a	c	c	c	c	c	c	c	SSC	exon	ycf1
943	t	t	t	c	c	c	t	t	t	t	SSC	exon	ycf1
944	a	a	a	a	a	a	g	g	g	g	SSC	exon	ycf1
945	t	t	t	t	t	t	t	t	t	a	SSC	exon	ycf1
946	t	t	t	c	c	c	t	t	t	t	SSC	exon	ycf1
947	a	a	a	c	c	c	c	c	c	c	SSC	exon	ycf1
948	a	a	a	a	a	a	a	c	a	a	SSC	exon	ycf1
949	a	a	a	a	a	a	t	t	t	t	SSC	exon	ycf1
950	a	a	a	g	g	g	g	g	g	g	SSC	exon	ycf1
951	t	t	t	a	a	a	t	a	t	t	SSC	exon	ycf1
952	t	t	t	t	a	t	t	t	t	t	SSC	exon	ycf1
953	a	a	a	t	t	t	t	t	t	t	SSC	exon	ycf1
954	a	a	a	g	g	g	a	a	a	a	SSC	exon	ycf1
955	c	c	c	c	c	c	c	t	c	c	SSC	exon	ycf1
956	g	g	g	a	a	a	g	g	g	g	SSC	exon	ycf1
957	g	g	g	t	t	t	g	g	g	g	SSC	exon	ycf1
958	c	c	c	t	t	t	c	c	c	c	SSC	exon	ycf1
959	g	g	g	a	a	a	g	g	g	g	SSC	exon	ycf1
960	c	c	c	c	a	c	c	c	c	c	SSC	exon	ycf1
961	c	c	c	t	t	t	c	c	c	c	SSC	exon	ycf1
962	a	a	a	c	c	c	c	c	c	c	SSC	exon	ycf1
963	g	g	g	t	t	t	t	t	t	t	SSC	exon	ycf1
964	t	t	t	t	t	t	t	t	a	a	SSC	exon	ycf1
965	a	a	a	a	a	a	a	a	c	a	SSC	exon	ycf1
966	t	a	t	t	t	t	t	t	t	t	SSC	exon	ycf1
967	t	t	t	t	t	t	t	t	t	c	SSC	exon	ycf1
968	t	t	t	a	a	a	a	a	a	a	SSC	exon	ycf1
969	a	a	a	a	a	a	a	a	a	t	SSC	exon	ycf1
970	t	t	t	c	c	c	c	c	c	c	SSC	exon	ycf1
971	g	g	g	g	g	g	c	c	c	c	SSC	exon	ycf1
972	c	c	c	c	t	c	c	c	c	c	SSC	exon	ycf1
973	g	g	g	g	g	g	a	g	g	g	SSC	exon	ycf1
974	t	t	t	t	t	t	a	a	a	a	SSC	exon	ycf1
975	g	g	g	g	g	g	t	t	t	t	SSC	exon	ycf1
976	t	t	t	t	t	t	g	g	g	g	SSC	exon	ycf1
977	t	t	t	c	c	c	c	c	c	c	SSC	exon	ycf1
978	g	g	g	g	g	g	a	a	a	a	SSC	exon	ycf1
979	c	c	c	c	c	c	a	a	a	a	SSC	exon	ycf1
980	c	c	c	c	c	c	c	c	c	a	SSC	exon	ycf1
981	c	c	c	g	g	g	c	c	c	c	SSC	exon	ycf1
982	c	c	c	c	t	c	c	c	c	c	SSC	exon	ycf1
983	c	c	c	c	c	c	t	c	c	c	SSC	exon	ycf1
984	c	c	c	c	c	c	c	t	c	c	SSC	exon	ycf1
985	c	c	c	c	c	c	g	g	g	g	SSC	exon	ycf1
986	a	a	a	a	a	a	c	c	c	c	SSC	exon	ycf1
987	a	a	a	a	a	a	a	a	c	c	SSC	exon	ycf1
988	a	a	a	t	t	t	a	a	a	a	SSC	exon	ycf1
989	t	t	t	g	t	g	t	t	t	t	SSC	exon	ycf1
990	t	t	t	t	t	t	g	g	g	g	SSC	exon	ycf1
991	a	a	a	a	a	a	a	a	g	g	SSC	exon	ycf1
992	c	c	c	a	a	a	c	c	c	c	SSC	exon	ycf1
993	a	a	a	g	g	g	g	g	g	g	SSC	exon	ycf1
994	c	c	c	c	c	c	c	c	c	a	SSC	exon	ycf1
995	a	a	a	c	c	c	c	a	c	c	SSC	exon	ycf1
996	c	c	c	a	a	a	c	c	c	c	SSC	exon	ycf1
997	a	a	a	a	a	a	c	c	c	c	SSC	exon	ycf1
998	a	a	a	a	a	a	g	g	g	g	SSC	exon	ycf1
999	g	g	g	g	g	g	g	g	g	a	SSC	exon	ycf1
1000	a	a	a	a	a	a	t	t	t	t	SSC	exon	ycf1
1001	g	g	g	g	g	g	a	a	a	a	SSC	exon	ycf1
1002	g	g	g	a	a	a	g	g	g	g	SSC	exon	ycf1
1003	c	c	c	c	c	c	c	c	c	t	SSC	exon	ycf1
1004	g	g	g	t	g	t	g	g	g	g	SSC	exon	ycf1
1005	a	a	a	a	g	a	a	a	a	a	SSC	exon	ycf1
1006	c	c	c	c	c	c	c	c	t	t	SSC	exon	ycf1
1007	c	c	c	c	c	c	t	t	t	t	SSC	exon	ycf1
1008	g	g	g	g	g	g	a	g	g	g	SSC	exon	ycf1
1009	g	g	g	t	t	t	g	g	g	g	SSC	exon	ycf1
1010	c	c	c	t	t	t	c	c	c	c	SSC	exon	ycf1
1011	t	t	t	t	t	t	c	c	t	t	SSC	exon	ycf1
1012	c	c	c	t	t	t	t	t	t	t	SSC	exon	ycf1
1013	t	t	t	t	t	t	g	g	g	g	SSC	exon	ycf1
1014	c	c	c	c	c	c	c	t	c	c	SSC	exon	ycf1
1015	t	t	t	t	t	t	t	t	c	c	SSC	exon	ycf1
1016	a	a	a	g	g	g	a	a	a	a	SSC	exon	ycf1
1017	a	a	a	g	g	g	g	g	g	g	SSC	exon	ycf1
1018	a	a	a	a	a	a	a	a	g	g	SSC	exon	ycf1
1019	g	g	g	a	a	a	g	g	g	g	SSC	exon	ycf1
1020	t	t	t	c	c	c	c	c	c	c	IR	spacer	trnN-trnR
1021	a	a	a	c	c	c	c	c	c	c	IR	spacer	trnN-trnR
1022	a	a	a	g	g	g	g	g	g	g	IR	spacer	trnR-rrn5
1023	g	g	g	g	g	g	a	a	a	a	IR	spacer	rrn5-rrn4.5
1024	c	c	c	t	t	t	c	c	c	c	IR	exon	rrn23
1025	t	t	t	c	t	c	t	t	t	t	IR	intron	trnI
1026	c	c	c	a	c	a	c	c	c	c	IR	spacer	trnI-rrn16
1027	c	c	c	c	c	c	t	t	t	t	IR	spacer	trnV-rps12
1028	a	a	a	c	c	c	c	c	c	c	IR	spacer	trnV-rps12
1029	c	c	c	a	a	a	c	c	c	c	IR	spacer	trnV-rps12
1030	g	g	g	g	g	g	a	a	a	a	IR	spacer	trnV-rps12
1031	a	a	a	c	c	c	c	a	c	c	IR	spacer	rps12-rps7
1032	c	c	c	c	c	c	t	c	c	c	IR	spacer	rps7-ndhB
1033	c	c	c	c	c	c	t	c	c	c	IR	spacer	rps7-ndhB
1034	c	c	c	c	c	c	c	t	c	c	IR	exon	ndhB
1035	c	c	c	c	c	c	c	a	c	c	IR	exon	ndhB
1036	a	a	a	a	a	a	a	g	a	a	IR	exon	ndhB
1037	t	t	t	t	t	t	t	c	t	t	IR	exon	ndhB
1038	c	c	c	c	c	c	c	a	c	c	IR	exon	ndhB
1039	g	g	g	g	g	g	a	a	a	a	IR	exon	ycf2
1040	a	a	a	g	g	g	g	g	g	g	IR	exon	ycf2
1041	t	t	t	t	t	t	t	c	t	c	IR	exon	ycf2
1042	g	g	g	g	g	g	g	a	g	g	IR	exon	ycf2
1043	t	t	t	t	t	t	t	c	t	t	IR	exon	ycf2
1044	t	t	t	c	c	c	c	c	c	c	IR	exon	ycf2
1045	t	t	t	t	t	t	t	t	t	c	IR	exon	ycf2
1046	a	a	a	a	a	a	g	g	g	g	IR	exon	ycf2
1047	t	t	t	t	t	t	t	t	t	g	IR	exon	ycf2
1048	c	c	c	c	c	c	a	a	a	a	IR	exon	ycf2
1049	t	t	t	t	t	t	t	t	t	c	IR	intron	rpl2
